# Supplementary material for: Gut microbial metabolites in cancer immunomodulation
Source: Mol Cancer. 2025 Dec 3;25:8. doi: 10.1186/s12943-025-02521-5 (PMC12781350; doi:10.1186/s12943-025-02521-5)
Supplement: Supplementary file 1 — Supplementary Material 1 [file 12943_2025_2521_MOESM1_ESM.xlsx]

## Sheet: Supplementary Table S1
Extended schema for ongoing microbiome–ICI clinical trials (route, pre-conditioning, enrollment, geography, correlatives)
Trial ID(s)	Modality	Investigational product / donor	Route & pre-conditioning	Country / Sites	Tumor type & line	ICI backbone / other agents	Phase & design	Planned / enrolled (n)	Recruitment status (Oct 21, 2025)	Primary endpoint	Key secondary / correlative	Sponsor / Collaborator	Notes (readouts/publications)
NCT03353402; Baruch et al., Science 2021	FMT (responder-derived)	Stool from ICI responders (single donor per cohort)	Oral capsules; ± bowel prep/antibiotics	Multicenter (as per registry/pubs)	Metastatic melanoma, anti–PD-1–refractory	Pembrolizumab (reinduction)	Phase I, single-arm (proof-of-concept)	10	Completed / results published (Science 2021)	Safety/feasibility (ORR, immune & microbiome changes)	Microbiome/immune correlatives; safety; efficacy signals		Completed / results published (Science 2021)
NCT03341143; Davar et al., Science 2021	FMT (responder-derived)	Stool from ICI responders (multiple donors)	Oral capsules; ± bowel prep/antibiotics	Multicenter (as per registry/pubs)	Metastatic melanoma, anti–PD-1–refractory	Pembrolizumab (reinduction)	Phase I, single-arm	15	Completed / results published (Science 2021)	Safety/feasibility (ORR, PFS, immune profiling)	Microbiome/immune correlatives; safety; efficacy signals		Completed / results published (Science 2021)
NCT03772899; Routy et al., Nat Med 2023	FMT (healthy-donor)	Stool from rigorously screened healthy donors (oral caps.)	Oral capsules; ± bowel prep/antibiotics	Multicenter (as per registry/pubs)	Advanced melanoma, first-line with anti–PD-1	Nivolumab or Pembrolizumab	Multicenter Phase I, single-arm	20	Completed / results published (Nat Med 2023)	Safety; (ORR, donor engraftment, correlative)	Microbiome/immune correlatives; safety; efficacy signals		Completed / results published (Nat Med 2023)
NCT04264975; Kim et al., Cell Host Microbe 2024	FMT (responder-derived)	Stool from ICI responders	Oral capsules; ± bowel prep/antibiotics	Multicenter (as per registry/pubs)	Multiple solid tumors, anti–PD-1–refractory	Anti–PD-1 (mostly pembrolizumab)	Phase I, single-arm	—	Completed / results published (Cell Host Microbe 2024)	Safety; signal of activity	Microbiome/immune correlatives; safety; efficacy signals		Completed / results published (Cell Host Microbe 2024)
NCT03829111; Dizman et al., Nat Med 2022 (initial)	Live biotherapeutic product (LBP)	CBM588 (Clostridium butyricum) oral caps.	Oral capsules	Multicenter (as per registry/pubs)	mRCC, first-line	Nivolumab + Ipilimumab	Randomized Phase I (2:1)	29	Completed / results published (Nat Med 2024)	Microbiome modulation (PFS, ORR)	Microbiome/immune correlatives; safety; efficacy signals		Completed / results published (Nat Med 2024)
NCT05122546; Ebrahimi et al., Nat Med 2024	Live biotherapeutic product (LBP)	CBM588 (Clostridium butyricum)	Oral capsules	Multicenter (as per registry/pubs)	mRCC, first-line	Cabozantinib + Nivolumab	Randomized Phase I (2:1)	30	Active / updated outcomes 2025 (GU symposium)	Alteration of Bifidobacterium spp. (PFS, ORR)	Microbiome/immune correlatives; safety; efficacy signals		Active / updated outcomes 2025 (GU symposium)
NCT05354102	Live biotherapeutic product (LBP)	BMC128 (4‑strain rationally designed consortium)	Oral capsules	Multicenter (as per registry/pubs)	Refractory NSCLC, RCC, melanoma	Nivolumab	Phase I, open-label (FIH)	≈12–30 (expanding)	Active, not recruiting; interim data (ASCO 2024)	Safety/tolerability (ORR; immune/microbiome)	Microbiome/immune correlatives; safety; efficacy signals		Active, not recruiting; interim data (ASCO 2024)
NCT06540391	Live biotherapeutic product (LBP)	MB097 (precision microbiome co‑therapy)	Oral capsules; + short-course vancomycin	Multicenter (as per registry/pubs)	Advanced melanoma, primary resistance to anti‑PD‑1	Pembrolizumab	Phase Ib, randomized, open‑label	—	Active, recruitment complete (MELODY‑1)	Safety/engraftment (early efficacy)	Microbiome/immune correlatives; safety; efficacy signals		Active, recruitment complete (MELODY‑1)
NCT03637803	Live biotherapeutic product (LBP)	MRx0518 (Enterococcus faecium)	Oral capsules	Multicenter (as per registry/pubs)	Multiple solid tumors, anti‑PD‑1–refractory	Pembrolizumab	Phase I/II	—	Terminated early (company administration)	Safety (ORR, biomarker)	Microbiome/immune correlatives; safety; efficacy signals		Terminated early (company administration)
NCT05821751	Dietary prebiotic	Inulin (prebiotic fiber)	Oral capsules	Multicenter (as per registry/pubs)	R/M HNSCC on ICIs ± chemotherapy (PRINCESS)	Anti–PD‑1/PD‑L1 per SOC	Prospective, open‑label (non‑pharmacological)	—	Recruiting	Translational immune/microbiome endpoints (safety, ORR)	Microbiome/immune correlatives; safety; efficacy signals		Recruiting
NCT06475807 (CANS)	Dietary (fiber & fermented foods / resistant starch)	High‑fermented foods; high‑fiber/resistant starch (sequential)	Oral capsules	Multicenter (as per registry/pubs)	Stage IIB–IIIC melanoma; Stage IB–IIIC NSCLC receiving ICIs	Anti–PD‑1/PD‑L1 per SOC	Pilot, interventional (dietary)	—	Active	Microbiome changes (immune/metabolomic, clinical signals)	Microbiome/immune correlatives; safety; efficacy signals		Active
NCI‑2024‑01235	Dietary + ICI	Prebiotic‑enriched diet	Oral capsules	Multicenter (as per registry/pubs)	Unresectable refractory melanoma	Ipilimumab + Nivolumab	Phase II	—	Active (NCI listing)	Efficacy and safety	Microbiome/immune correlatives; safety; efficacy signals		Active (NCI listing)
NCT04951583; TACITO substudy (ESMO 2024 prelim.)	FMT (healthy/responder, capsulized)	FMT capsules from responder donor	Oral capsules; ± bowel prep/antibiotics	Multicenter (as per registry/pubs)	mRCC or NSCLC, first‑line with ICIs	Pembrolizumab ± axitinib (per protocol)	Phase II, randomized	—	Ongoing	ORR; survival; microbiome engraftment	Microbiome/immune correlatives; safety; efficacy signals		Ongoing
NCT05865730	Akkermansia-based LBP	Oncobax‑AK (Akkermansia muciniphila, P2261)	Oral capsules	Multicenter (as per registry/pubs)	ccRCC or NSCLC with low Akkermansia	Nivolumab + Ipilimumab (± others per cohort)	Phase I/IIa, multicenter	≈60 (planned)	Ongoing; Phase 1 results presented (ASCO/AACR 2025)	Safety (efficacy signals; immune/metabolomic)	Microbiome/immune correlatives; safety; efficacy signals		Ongoing; Phase 1 results presented (ASCO/AACR 2025)
NCT06865521	Probiotic + ICI	Akkermansia probiotics (capsule)	Oral capsules	Multicenter (as per registry/pubs)	Advanced solid tumors on anti‑PD‑1	Anti‑PD‑1 (unspecified)	Phase I, single‑arm	—	Recruiting	Safety/feasibility	Microbiome/immune correlatives; safety; efficacy signals		Recruiting
NCT04208958	LBP (defined consortium)	VE800 (Vedanta Biosciences)	Oral capsules; + short-course vancomycin	Multicenter (as per registry/pubs)	Advanced/metastatic melanoma, MSS CRC, gastric/GEJ	Nivolumab (+ short course oral vancomycin pre‑conditioning)	Phase 1/2, multicenter, open‑label	111 (planned)	Completed (per registry)	Safety; ORR	Microbiome/immune correlatives; safety; efficacy signals		Completed (per registry)
This supplementary table expands each trial’s operational details to aid cross-study comparison: delivery route (oral capsule vs endoscopic), pre-conditioning (antibiotics/bowel prep, if any), planned or enrolled sample size, country/centers, start year, sponsor/collaborators, and pre-specified correlative endpoints (microbiome engraftment metrics, metabolomics, immune profiling). Notes summarize…
